# Supplementary material for: Toll-like receptor polymorphisms in malaria-endemic populations
Source: Malar J. 2009 Mar 24;8:50. doi: 10.1186/1475-2875-8-50 (PMC2667436; doi:10.1186/1475-2875-8-50)
Supplement: Additional file 1 — Malariometric characteristics of Kenyan and Papua New Guinean study subjects. This file contains age, sex, and parasitaemia information for the Kenyan and Papua New Guinean study participants. [file 1475-2875-8-50-S1.xls]

## Sheet: Sheet1
Table S1. Malariometric characteristics of Kenyan and Papua New Guinean study subjects
		age group
Study Population	Characteristic	2-5	6-18	19-40	>40
Kenya lowlands
	number	8	9	31	42
	% male	37.5	44.4	45.2	66.7
	% P. falciparum positive	100	88.9	54.8	54.8
	P. falciparum parasitemia (parasites/ul blood)	5855	2055	327.059	191.304
	% P. malariae positive	37.5	44.4	6.5	7.1
Kenya highlands
	number	2	2	42	32
	% male	50	0	47.6	53.1
	% P. falciparum positive	0	0	2.3	6.3
	P. falciparum parasitemia (parasites/ul blood)	0	0	80.5	53.6667
	% P. malariae positive	0	0	0	0
PNG
	number	19	150	124	52
	% male	36.8	52.7	41.9	44.2
	% P. falciparum positive	68.4	39.3	21.8	13.5
	P. falciparum parasitemia (parasites/ul blood)	3720	1220	864	680
	% P. vivax positive	68.4	13.3	4	5.8
	% P. malariae positive	63.2	5.3	5.6	0
	% P. ovale positive	57.9	2.7	1.6	0
