# Supplementary material for: Toll-like receptor polymorphisms in malaria-endemic populations
Source: Malar J. 2009 Mar 24;8:50. doi: 10.1186/1475-2875-8-50 (PMC2667436; doi:10.1186/1475-2875-8-50)
Supplement: Additional file 2 — PCR primers and amplification conditions. This file contains sequences for the PCR primers used and amplification conditions. [file 1475-2875-8-50-S2.xls]

## Sheet: Sheet1
Table S2. PCR primers and amplification conditions
Gene	Polymorphisms	PCR primers	Amplification conditions
TLR2	GTn	Up Cy5-5'-TCATTCGTTCCATTCATCTG-3'	95°C 4 min (1x), 95°C 30 sec, 67°C 30 sec, 72°C 30 sec (45x), 72°C 10 min (1x)
		Dn 5'-TTGAGAAATGTTTTCTAGGC-3'
	Δ22	Up 5'-CTCGGAGGCAGCGAGAAA-3'	95°C 2 min (1x), 95°C 30 sec, 65°Ca 30 sec, 72°C 1 min (46x), 72°C 4 min (1x)
		Dn 5'-CTGGGCCGTGCAAAGAAG-3'
	Arg753Gln	Up 5'-GTCGGAATGTCACAGGACAGC-3'	94°C 4 min (1x), 94°C 1min, 45sec, 70°C 1 min, 72°C 1 min (45x), 72°C 10min
		Dn 5'-GAACCTAGGACTTTATCGCAGC-3'
TLR4	Asp299Gly	Up 5'-GATTAGCATACTTAGACTACTACCTCGATG-3'	95°C 4 min (1x), 95°C 30 sec, 55°C 30 sec, 72°C 30 sec (35x), 72°C 10 min
		Dn 5'-GATCAACTTCTGGCCCCAGCATTCCCAC-3'
	Thr399Ile	Up 5'-GGTTGCTGTTCTCAAAGTGATTTTGGGAGAA-3'	multiplexed with Asp299Gly reaction
		Dn 5'-ACCTGAAGACTGGAGAGTGAGTTAAATGCT-3'
TLR9	-1486T/C, -1237T/C	Up 5'-ACTTACTATGTGCTGGGCACTG-3'	multiplexed with TLR2 PCR reaction
		Dn 5'-CCTGCTTGCAGTTGACTGTGTA-3'
	1174G/A	Up 5'-TTCTGCAGGTAGGGCTTGGAG-3'	Same as for TLR2
		Dn 5'-GACAAGGAAAGGCTGGTGACAT-3'
MAL	Ser180Leu	Up 5'-GTGCAAGTACCAGATGCTGCAG-3'	94°C 4 min (1x), 94°C 1min, 45sec, 67°C 1 min, 72°C 1 min (45x), 72°C 10min
		Dn 5'-TGTAGTAGCTTACAACGCATGAC-3'
a250nM primer concentration used for this PCR. This was a step down PCR, with 7 cycles at 65°C annealing temperature, 32 cycles at 60°C annealing temperature, and 7 cycles at 55°C annealing temperature.
