# Supplementary material for: Toll-like receptor polymorphisms in malaria-endemic populations
Source: Malar J. 2009 Mar 24;8:50. doi: 10.1186/1475-2875-8-50 (PMC2667436; doi:10.1186/1475-2875-8-50)
Supplement: Additional file 3 — LDR-FMA primers for SNP genotyping. This file contains the oligonucleotide sequences for the LDR-FMA reaction, as well as the SNPs examined and their accession number. [file 1475-2875-8-50-S3.xls]

## Sheet: Sheet1
Table S3. LDR-FMA primers for SNP genotyping
Gene	SNP	SNP Genbank accession number	Primer sequence	FlexMapTM microsphere
TLR2	753 Arg	rs5743708	5'-TCAATTACCTTTTCAATACAATACattccccagcgcttctgcaagctgcg-3'	24
	753 Gln		5'-TCAATTACTTCACTTTAATCCTTTattccccagcgcttctgcaagctgca-3'	33
	753 common		5'/Phos/ gaagataatgaacaccaagacctac3' Biotin
TLR4	299Asp	rs4986790	5'-AATCCTTTTACATTCATTACTTACgcatacttagactactacctcgatga-3'	8
	299Gly		5'-TACACTTTATCAAATCTTACAATCgcatacttagactactacctcgatgg-3'	3
	299 common		5'/Phos/tattattgacttatttaattgkttg3' Biotin
	399Thr	rs4986791	5'-TAATTATACATCTCATCTTCTACAtgttctcaaagtgattttgggacaac-3'	53
	399Ile		5'-CTACTATACATCTTACTATACTTTtgttctcaaagtgattttgggacaat-3'	14
	399 common		5'/Phos/carcctaaagtatttagatctgagc3' Biotin
TLR9	-1486T	rs187084	5'-TACACTTTCTTTCTTTCTTTCTTTgatgcagataaaagatcactgccctt-3'	12
	-1486C		5'-TCAAAATCTCAAATACTCAAATCAgatgcagataaaagatcactgccctc-3'	18
	-1486 common		5'/Phos/aagaagctgacattccagcagggga3' Biotin
	-1237T	rs5743836	5'-CTACAAACAAACAAACATTATCAAggtcatatgagacttgggggagtttt-3'	28
	-1237C		5'-TTACCTTTATACCTTTCTTTTTACggtcatatgagacttgggggagtttc-3'	30
	-1237 common		5'/Phos/caggcagagggaacagcacatccca3' Biotin
	1174G	rs352139	5'-CTTTTCATCAATAATCTTACCTTTcccatgaagtggagtgggtggaggtg-3'	65
	1174A		5'-CTATAAACATATTACATTCACATCcccatgaagtggagtgggtggaggta-3'	69
	1174 common		5'/Phos/gagctggggggccggccactcacac3' Biotin
MAL	180Ser	rs8177374	5'-TACATACACTAATAACATACTCATgagggctgcaccatccccctgctgtc-3'	92
	180Leu		5'-CTATTACACTTTAAACATCAATACgagggctgcaccatccccctgctgtt-3'	82
	180 common		5'/Phos/gggcctcagcagagctgcctaccca3' Biotin
K indicates degenerate G/T primers, R indicates G/A
Nucleotides in upper case letters (24bases) represents the "TAG" sequence added to the 5' end of each allele-specific LDR primer
