# Supplementary material for: Toll-like receptor polymorphisms in malaria-endemic populations
Source: Malar J. 2009 Mar 24;8:50. doi: 10.1186/1475-2875-8-50 (PMC2667436; doi:10.1186/1475-2875-8-50)
Supplement: Additional file 4 — Mean and 95% confidence interval (CI) values of allelic ratios to determine genotypes. This file contains the mean and 95% confidence intervals of the MFI values from the LDR-FMA reaction used to determine genotypes. [file 1475-2875-8-50-S4.xls]

## Sheet: Sheet1
Table S4. Mean and 95% confidence interval (CI) values of allelic ratios to determine genotypes I
Gene	SNP	Genotype	n	Mean	95%CI
TLR2	753	AA	0	NA	NA
		AG	8	0.0457105	0.0141702
		GG	409	1.01813	0.0079346
TLR4	299	GG	0	NA	NA
		GA	65	0.101054	0.0391368
		AA	352	0.823669	0.0103291
	399	TT	0	NA	NA
		CT	29	0.356552	0.0158392
		CC	381	1.51192	0.023089
TLR9	-1486	CC	91	-0.929884	0.0300984
		CT	327	0.190462	0.011307
		TT	332	1.56062	0.0161349
	-1237	CC	31	-0.676254	0.0404987
		CT	146	-0.112681	0.0108369
		TT	573	0.642429	0.0126409
	1174	AA	226	-0.892267	0.0133126
		AG	352	0.149909	0.00710965
		GG	169	1.64587	0.033582
MAL	180	CC	626	-1.02839	0.0116391
		CT	126	0.0459583	0.0175141
		TT	13	1.15781	0.110024
I See Statistical Analysis under Methods section
n number of individuals
